# Supplementary material for: Different Structures—Similar Effect: Do Substituted 5-(4-Methoxyphenyl)-1H-indoles and 5-(4-Methoxyphenyl)-1H-imidazoles Represent a Common Pharmacophore for Substrate Selective Inhibition of Linoleate Oxygenase Activity of ALOX15?
Source: Molecules. 2023 Jul 14;28(14):5418. doi: 10.3390/molecules28145418 (PMC10383952; doi:10.3390/molecules28145418)
Supplement: Supplementary file 1 [file molecules-28-05418-s001.zip]

Archive with 1 entries (1 files):
- molecules-2435725-supplementary.pdf
